# Supplementary material for: The saponin monophosphoryl lipid A nanoparticle adjuvant induces dose-dependent HIV vaccine responses in nonhuman primates
Source: J Clin Invest. 2025 Mar 4;135(8):e185292. doi: 10.1172/JCI185292 (PMC11996878; doi:10.1172/JCI185292)
Supplement: Supporting data values [file jci-135-185292-s093.xlsx]

## Sheet: Fig. 2B
IL-6 (pg/mL)
Days Post- Immunization	Group 1												Group 2												Group 3												Group 4												Group 5
	Replicate 1	Replicate 2	Replicate 1	Replicate 2	Replicate 1	Replicate 2	Replicate 1	Replicate 2	Replicate 1	Replicate 2	Replicate 1	Replicate 2	Replicate 1	Replicate 2	Replicate 1	Replicate 2	Replicate 1	Replicate 2	Replicate 1	Replicate 2	Replicate 1	Replicate 2	Replicate 1	Replicate 2	Replicate 1	Replicate 2	Replicate 1	Replicate 2	Replicate 1	Replicate 2	Replicate 1	Replicate 2	Replicate 1	Replicate 2	Replicate 1	Replicate 2	Replicate 1	Replicate 2	Replicate 1	Replicate 2	Replicate 1	Replicate 2	Replicate 1	Replicate 2	Replicate 1	Replicate 2	Replicate 1	Replicate 2	Replicate 1
Wk0 D0	2.13	1.99	1.67	2.28	1.72	1.78	1.43	1.35	2.21	2.37	1.51	1.59	1.45	1.59	1.41	1.65	2.47	2.1	3.38	2.39	1.62	1.53	1.29	1.39	1.62	1.81	1.81	1.54	1.52	1.47	1.53	1.51	1.77	1.84	4.36	4.45	2.01	1.99	1.92	1.55	1.86	1.49	1.51	1.53	2.71	2.26	3.41	2.52	1.62
Wk0 D1	2.89	3.25	3.76	4.3	3.3	4.55	6.88	5.64	7.59	8.27	4.58	4.42	3.63	3.07	12.98	13.73	6.15	6.54	5.8	5.28	2.96	2.95	1.65	1.61	100.3	90.55	50.59	33.7	47.62	50.81	112.83	103.95	87.79	60.17	51.06	49.4	545.33	483.61	533.48	599.27	336.55	350.84	155.88	135.8	388.47	397.04	190.5	173.99	74.32
Wk0 D3	1.14	1.52	1.59	1.35	1.21	1.13	1.51	1.22	1.71	1.51	1.24	1.35	1.41	1.24	1.28	1.39	2.4	2.64	1.41	1.49	1.32	1.24	1.13	1.13	1.37	1.51	4.3	4.13	1.17	1.15	1.88	1.94	1.73	1.45	1.59	1.87	4.57	4.66	2.84	1.39	3.49	3.33	1.74	1.69	5.86	4.45	1.13	1.53	1.62
Wk0 D5	1.46	1.39	1.13	1.13	1.13	1.18	1.17	1.14	1.46	1.61	1.21	1.13	1.13	1.13	1.28	1.3	1.26	1.46	1.44	1.75	1.35	1.22	1.3	1.13	1.13	1.13	1.13	1.59	1.39	1.14	1.19	1.13	1.3	1.39	1.59	1.67	1.55	1.63	1.13	1.13	1.39	1.35	1.24	1.28	1.51	1.37	1.55	1.43	1.13
Wk10 D0	1.09	3.09	5.09	1.17	1.09	1.09	1.09	1.09	1.64	1.39	1.09	1.25	1.09	1.09	1.09	1.09	1.17	1.15	1.39	1.83	1.28	1.09	1.09	1.09	1.09	1.09	1.2	1.09	1.09	1.09	1.09	1.11	1.46	1.4	1.99	2.25	1.09	1.33	1.09	1.09	1.09	1.09	1.09	1.09	1.09	1.09	1.09	1.1	1.3
Wk10 D1	2.89	1.14	1.46	1.74	1.45	1.57	1.09	1.09	2.46	2.57	1.82	1.79	1.97	1.86	5.22	5.5	3.67	3.17	4.15	3.75	2.51	2.12	1.55	1.49	90.53	92.24	33.97	26.01	37.67	41.44	119.76	153.26	113.63	108.36	48.05	49.49	477.44	416.06	147.23	130.7	109.5	118.61	122.69	118.61	162.72	163.04	111.38	128.92	21
Wk10 D3	3.25	1.52	1.39	1.09	1.09	1.15	1.09	1.09	1.09	1.09	1.45	1.09	1.09	1.09	1.09	1.09	1.09	1.09	1.2	1.18	1.09	1.09	1.09	1.09	1.09	1.09	1.09	1.09	1.14	1.09	1.42	1.09	1.09	1.09	1.35	1.55	3.6	2.61	5.12	5.96	2.65	3.07	1.09	1.09	57.67	3.99	1.09	1.09	1.09
Wk10 D5	3.76	1.59	1.13	1.37	1.09	1.09	1.09	1.09	1.09	1.09	1.09	1.09	1.09	1.09	1.09	1.09	2.7	11.91	1.09	1.45	1.09	1.09	1.09	1.09	1.18	1.09	1.09	1.09	1.09	1.09	1.09	1.09	1.09	1.09	1.1	1.55	1.09	1.09	1.09	1.09	1.09	1.09	1.77	1.09	1.27	1.09	1.09	1.09	1.37
Wk24 D0	11.11	11.59	9.68	9.65	8.97	8.82	8.55	8.35	9.44	9.57	9.71	9.13	8.76	8.92	8.87	8.45	8.66	8.97	21.48	17.93	10.07	10.29	7.67	7.88	7.67	6.39	8.24	7.93	7.88	7.78	8.35	8.17	8.22	6.95	9.31	8.87	6.41	7.31	6.03	6.62	6.8	6.44	6.75	6.98	5.93	5.98	5.88	5.88	6.54
Wk24 D1	2.38	6.6	8.53	11.27	5.04	5.93	4.09	5.09	16.56	14.33	17.09	20.66	16.16	30.51	8	7.64	7.12	6.65	312.06	248.67	10.17	9.16	5.67	4.67	121.26	103.69	19.47	37.84	56.1	67.64	31.07	20.5	37.76	61.45	122.21	76.82	30250	30250	1145.48	1530.07	107.43	230.29	31.56	35.23	818.23	476.19	273.96	222.84	18.5
Wk24 D3	2.37	3.11	5.05	5.33	4.02	2.99	5.07	2.69	3.27	4.5	3.22	3.43	2.77	3.43	4.05	2.37	3.65	4.08	8.75	13.6	2.54	4.42	3.43	3.24	4.76	5.59	2.37	2.94	2.37	2.48	2.37	2.37	2.66	2.37	3.38	3.92	5.12	9.07	4.81	5.54	3.54	3.27	5.12	2.48	15.07	17.26	4.97	2.6	2.37
Wk24 D5	2.35	3.2	2.82	2.5	2.36	2.35	2.35	2.35	2.35	2.35	2.35	3.07	2.35	2.35	2.35	2.35	3.77	2.35	5.72	9.29	2.35	2.35	2.35	2.35	2.35	2.35	2.35	2.35	2.35	2.35	2.35	2.35	2.35	2.35	2.76	2.35	2.35	2.35	2.35	2.35	2.35	2.35	2.35	2.35	2.35	2.35	2.35	2.35	2.35
[truncated: 35 more columns]

## Sheet: Fig. 2C
IL-6 (pg/mL) 1 day post-prime
Days Post- Immunization	Group 1						Group 2						Group 3						Group 4						Group 5						Group 6						Group 7
Wk0 D1	3.07	4.03	3.925	6.26	7.93	4.5	3.35	13.355	6.345	5.54	2.955	1.63	95.425	42.145	49.215	108.39	73.98	50.23	514.47	566.375	343.695	145.84	392.755	182.245	68.235	13.82	4.68	9.69	5.63	5.2	47.68	15.315	35.47	13.89	21.175	3.985	37.295	67.14	79.725	219.865	43.85	140.665

## Sheet: Fig. 2D

Days Post- Immunization	Group 1												Group 2												Group 3												Group 4												Group 5
	Replicate 1	Replicate 2	Replicate 1	Replicate 2	Replicate 1	Replicate 2	Replicate 1	Replicate 2	Replicate 1	Replicate 2	Replicate 1	Replicate 2	Replicate 1	Replicate 2	Replicate 1	Replicate 2	Replicate 1	Replicate 2	Replicate 1	Replicate 2	Replicate 1	Replicate 2	Replicate 1	Replicate 2	Replicate 1	Replicate 2	Replicate 1	Replicate 2	Replicate 1	Replicate 2	Replicate 1	Replicate 2	Replicate 1	Replicate 2	Replicate 1	Replicate 2	Replicate 1	Replicate 2	Replicate 1	Replicate 2	Replicate 1	Replicate 2	Replicate 1	Replicate 2	Replicate 1	Replicate 2	Replicate 1	Replicate 2	Replicate 1
Wk0 D0	138.375	146.846	112.257	249.814	382.549	602.669	172.503	123.007	321.479	343.177	89.638	85.335	284.686	362.689	214.726	217.166	160.182	135.418	304.336	357.72	150.261	184.296	89.447	88.103	119.284	142.853	233.315	203.505	268.797	250.345	158.015	115.581	125.947	100.799	333.206	314.525	266.735	223.498	259.291	195.755	180.482	131.759	198.092	169.468	151.123	158.386	292.223	203.408	350.615
Wk0 D1	216.885	211.138	114.812	120.801	133.846	210.854	172.144	160.814	250.168	265.055	103.868	124.739	188.477	154.236	244.753	270.853	200.322	227.372	257.984	238.972	333.598	363.521	142.193	115.049	250.698	201.868	553.953	417.094	270.425	297.587	788.451	936.448	461.791	368.157	504.513	456.986	1228.34	1486.67	896.461	868.396	2157.53	2285.17	614.527	542.36	1079.86	1301.55	368.42	391.349	555.547
Wk0 D3	223.59	223.405	105.756	96.58	102.398	123.701	263.63	144.608	328.41	231.037	126.808	90.657	153.969	138.875	126.636	228.566	232.86	189.269	275.411	297.504	144.006	160.551	277.404	256.498	131.024	130.286	292.306	289.443	216.416	194.582	381.365	434.298	275.708	230.306	309.569	330.301	434.438	505.472	600.442	302.052	393.91	488.842	343.41	310.619	538.464	494.188	263.976	268.54	539.012
Wk0 D5	197.509	139.873	151.123	106.181	99.44	84.104	91.8	78.074	311.063	221.643	81.497	76.215	135.081	121.499	104.173	148.096	122.544	226.176	218.382	338.246	207.669	179.474	84.299	46.827	127.094	129.32	110.583	187.683	233.315	218.008	152.253	121.441	146.029	132.042	202.109	184.596	276.132	298.244	119.401	92.369	168.486	140.316	192.031	190.356	62.939	55.819	400.611	378.025	199.305
Wk10 D0	125.809	123.921	112.454	136.056	98.069	105.546	73.1	92.352	280.343	249.788	199.992	215.902	107.012	108.524	100.852	103.004	189.376	176.617	252.531	220.438	110.696	111.39	88.891	77.761	74.376	79.1	143.944	169.904	170.493	175.385	189.703	240.236	177.332	180.448	578.18	549.101	107.201	114.097	205.521	221.119	123.511	136.229	143.605	155.394	193.371	187.432	149.698	180.537	157.874
Wk10 D1	238.471	243.514	95.594	72.568	133.604	133.554	126.47	108.82	197.336	178.358	163.298	134.299	147.861	164.654	223.054	223.506	270.618	263.367	238.391	267.822	394.222	319.6	114.835	123.204	456.112	441.733	444.584	376.47	276.719	312.814	1201.65	1669.36	326.052	382.898	351.042	347.193	974.246	825.576	516.747	386.682	1019.42	1325.32	358.459	416.593	536.341	554.956	298.659	396.428	341.325
Wk10 D3	203.273	168.313	81.633	86.527	118.241	116.831	122.228	118.033	186.907	202.806	250.499	248.561	173.768	182.861	232.501	190.203	167.036	129.402	301.715	327.052	143.992	119.619	104.264	102.701	95.707	132.508	153.394	151.361	183.589	162.306	285.865	400.282	213.339	208.833	276.91	330.025	322.047	321.937	349.369	416.236	240.637	299.181	231.163	272.119	376.453	572.939	236.38	244.072	214.049
Wk10 D5	167.378	186.447	172.303	172.619	94.745	90.916	109.84	131.259	150.079	149.174	76.843	110.268	153.913	123.793	187.738	131.559	70.523	106.524	167.195	202.338	114.651	111.177	61.185	51.109	112.135	106.361	150.246	133.156	154.995	210.619	181.888	212.022	162.398	173.182	222.828	316.323	104.1	111.603	233.149	212.169	197.036	138.614	386.63	444.701	158.224	154.054	196.305	199.051	185.701
Wk24 D0	762.485	979.343	329.626	295.956	412.031	410.998	366.923	456.308	554.726	1307.93	240.284	362.292	606.618	796.253	700.438	392.2	470.5	482.007	2942.76	2109.64	651.991	584.552	355.869	425.919	816.827	635.911	394.962	427.376	1521	2074.78	1114.13	2866.63	436.556	303.893	532.564	499.596	182.679	270.402	466.784	527.218	1934.59	1266.2	748.746	738.835	401.73	387.708	273.821	348.871	1033.62
Wk24 D1	247.563	826.065	242.359	335.804	200.325	258.314	141.216	289.541	595.989	520.192	191.137	261.791	414.524	866.428	973.407	935.075	291.461	260.004	3117.45	2851.3	867.529	667.629	168.463	137.51	1097.18	904.295	664.071	1073.11	607.198	649.086	1476.6	1015.81	447.415	577.599	689.532	549.44	4248.23	4758.83	3003.8	3492.63	2594.14	6076.48	383.194	529.756	1623.77	1126.62	519.108	528.668	713.7
Wk24 D3	132.59	186.508	357.882	553.05	340.739	245.817	255.436	191.832	237.007	267.013	127.92	123.358	301.449	365.713	347.098	171.915	117.837	122.862	537.697	958.414	154.869	185.092	219.569	121.294	203.278	253.75	93.767	185.8	182.796	305.616	534.748	360.89	82.28	115.132	164.784	188.191	306.49	665.356	472.807	373.477	910.064	377.726	328.487	150.078	840.91	1265.57	281.836	160.029	316.033
Wk24 D5	147.977	201.27	57.152	64.369	89.17	48.339	76.018	79.622	290.005	346.566	105.486	141.466	134.41	130.444	108.797	53.797	151.077	88.774	372.684	509.655	86.873	69.785	25.779	14.555	101.623	258.027	54.863	44.874	122.717	393.798	45.024	54.406	33.698	29.945	170.097	157.555	110.254	153.009	55.778	95.457	48.792	124.439	157.555	164.15	238.109	225.407	107.988	750.285	261.099
[truncated: 35 more columns]

## Sheet: Fig. 2E
MCP-1 (pg/mL) 1 day post-prime
Days Post- Immunization	Group 1						Group 2						Group 3						Group 4						Group 5						Group 6						Group 7
Wk0 D1	214.012	117.806	172.35	166.479	257.611	114.303	171.357	257.803	213.847	248.478	348.56	128.621	226.283	485.524	284.006	862.449	414.974	480.75	1357.51	882.428	2221.35	578.443	1190.7	379.885	544.6	384.104	352.178	209.913	280.505	211.609	475.806	492.15	333.652	273.591	589.101	188.206	276.272	363.735	499.152	992.427	890.006	1106.91

## Sheet: Fig. 2F
IP-10 (pg/mL)
Days Post- Immunization	Group 1												Group 2												Group 3												Group 4												Group 5
	Replicate 1	Replicate 2	Replicate 1	Replicate 2	Replicate 1	Replicate 2	Replicate 1	Replicate 2	Replicate 1	Replicate 2	Replicate 1	Replicate 2	Replicate 1	Replicate 2	Replicate 1	Replicate 2	Replicate 1	Replicate 2	Replicate 1	Replicate 2	Replicate 1	Replicate 2	Replicate 1	Replicate 2	Replicate 1	Replicate 2	Replicate 1	Replicate 2	Replicate 1	Replicate 2	Replicate 1	Replicate 2	Replicate 1	Replicate 2	Replicate 1	Replicate 2	Replicate 1	Replicate 2	Replicate 1	Replicate 2	Replicate 1	Replicate 2	Replicate 1	Replicate 2	Replicate 1	Replicate 2	Replicate 1	Replicate 2	Replicate 1
Wk0 D0	21.54	22.28	14.64	29.48	17.81	29.67	18.93	11.11	28.93	30.03	17.81	16.69	20.42	18	11.11	16.32	17.81	11.11	67.27	63.85	19.3	21.17	10.37	13.15	9.63	6.71	19.49	10.37	19.86	17.07	11.48	12.59	5.29	4.58	40.49	48.89	15.2	14.08	16.69	24.88	21.17	16.32	20.05	13.71	13.15	13.89	28.2	21.17	24.14
Wk0 D1	42.96	43.67	16.13	21.91	23.77	35.12	10.74	15.95	41.2	38.35	20.42	17.81	25.25	20.42	21.91	23.95	48.89	55.04	86.62	86.62	124.74	144.24	47.68	41.9	2.87	4.58	49.58	45.42	35.84	29.85	120.76	124.87	41.02	36.92	34.04	31.86	166.04	150.35	83.74	91.69	344.77	359.99	56.38	50.95	164.08	165.81	95.51	95.8	39.42
Wk0 D3	1.28	6	9.63	5.64	1.28	1.28	9.63	3.2	13.34	9.26	4.93	8.9	16.69	5.82	4.93	10.74	13.71	10	34.76	27.46	10.37	12.41	3.37	1.28	18.93	25.25	37.64	32.22	24.88	17.81	125.4	132.8	47.16	33.67	25.25	22.66	296.58	265.5	63.69	37.99	130.61	135.48	83.89	74.92	167.19	152.64	110.85	118.89	20.42
Wk0 D5	4.58	4.76	1.28	1.28	1.28	1.28	1.28	1.28	14.27	8.53	1.28	1.28	1.28	1.28	2.54	1.41	3.04	7.07	15.57	36.2	15.39	12.22	1.28	1.28	1.28	1.28	1.28	10.55	31.13	23.77	1.57	1.28	1.28	5.29	10.18	11.29	22.28	19.3	1.28	1.28	10.37	8.9	10.74	8.35	13.52	14.45	40.84	37.81	1.28
Wk10 D0	0.67	0.67	2.9	0.67	5.09	12.03	5.54	4.94	78.5	72.11	5.82	6.65	0.97	0.67	0.67	0.67	10.74	2.5	41.43	45.26	7.18	4.94	0.67	0.67	0.67	0.67	0.67	0.67	9.61	13.38	13.78	11.82	5.96	6.78	54.6	50.9	0.67	0.67	0.67	4.31	0.67	12.03	0.67	4.47	8.19	2.71	33.28	37.82	0.67
Wk10 D1	10.96	12.45	2.5	3.98	36.43	39.32	14.08	11.82	56.78	56.4	58.39	56.29	18.75	27.62	26.55	22.99	72.96	70.11	67.48	59.08	122.1	112.43	25.23	22.5	43.67	45.5	19.1	11.82	72.59	80.87	314.75	389.54	51.13	43.92	36.43	37.16	112.72	104.94	31.23	30.51	298.05	333.61	22.83	23.48	107.25	115.97	54.27	60.55	71.07
Wk10 D3	0.67	0.67	0.67	0.67	0.67	0.67	2.29	3.98	17.76	19.36	18.21	12.87	0.67	0.67	6.1	11.39	0.67	0.67	29.48	35.95	15.44	8.06	7.05	8.91	0.67	14.47	0.67	9.84	27.54	25.31	161.05	177.11	32.65	23.48	73.48	88.77	116.9	109.89	157.72	164.74	94.95	96.6	41.56	51.7	0.67	146.88	43.8	59.34	12.24
Wk10 D5	0.67	0.67	0.67	0.67	0.67	0.67	16.1	19.62	0.67	0.67	0.67	0.67	0.67	0.67	3.81	0.67	0.67	22.83	0.67	15.05	0.67	0.67	0.67	0.67	0.67	0.67	0.67	0.67	2.5	2.5	0.67	0.67	0.67	0.67	14.27	26.86	0.67	3.64	30	24.76	8.67	8.19	0.67	0.67	31.66	34.73	10.18	14.08	0.67
Wk24 D0	40.65	40.82	43.78	44.6	46.16	45.5	43.45	42.63	44.44	50.97	44.11	45.01	46.89	47.55	43.7	41.64	49.02	49.34	123.35	104.09	45.42	44.27	38.83	42.3	36.84	30.61	39	36.42	40.49	41.15	44.77	49.83	38.5	32.65	39.5	40.74	29.93	35.34	32.99	34.33	49.51	41.07	34.25	40.32	36.84	31.8	39.16	43.29	26.49
Wk24 D1	18.47	51.71	43.15	56.56	38.19	43.56	30	52.04	68.39	66.06	47.98	58.34	32.82	45.69	92.61	70.4	62.85	57.21	376.02	388.21	232.3	180.41	22.89	25.91	81.76	75.55	36.36	50.09	78.61	96.27	425.41	263.69	43.15	50.17	26.35	28.28	253.15	245.88	79.1	83.29	285.6	587.28	34.6	35.94	71.05	48.46	29.66	25.65	96.68
Wk24 D3	6.93	8.62	25	27.18	22.53	17.71	30.94	19.37	25.79	25.96	23.33	15.82	20.1	20.1	23.33	6.46	13.59	22.35	36.48	42.51	17.52	18.82	22.62	18.91	18.17	17.71	14.86	17.52	23.15	31.45	23.33	19.92	12.9	16.39	19.55	21.82	45.53	79.39	58.84	58.35	78.58	50.09	42.92	21.19	94.75	133.89	43.08	34.9	12.6
Wk24 D5	7.88	9.93	11.89	11.02	5.35	7.77	7.13	8.92	10.92	9.02	4.88	8.51	1.36	1.36	6.03	2.75	6.92	6.92	26.47	28.22	8.19	1.48	6.7	1.36	1.36	1.36	1.36	1.36	1.36	1.36	1.36	1.36	1.36	1.36	1.36	1.36	7.46	1.36	1.36	1.36	1.36	7.24	1.36	11.21	8.92	11.21	1.36	2.34	6.92
[truncated: 35 more columns]

## Sheet: Fig. 2G
IP-10 (pg/mL) 1 day post-prime
Days Post- Immunization	Group 1						Group 2						Group 3						Group 4						Group 5						Group 6						Group 7
Wk0 D1	43.315	19.02	29.445	13.345	39.775	19.115	22.835	22.93	51.965	86.62	134.49	44.79	3.725	47.5	32.845	122.815	38.97	32.95	158.195	87.715	352.38	53.665	164.945	95.655	36.91	168.26	40.48	56.56	47.46	28.015	55.285	116.305	66.13	116.23	107.43	103.42	10.37	24.765	65.96	194.805	150.005	285.625

## Sheet: Fig. 2H
Temperature (°F)
Group	Wk0 D0						Wk0 D1						Wk0 D3						Wk10 D1						Wk10 D3						Wk24 D1						Wk24 D3
1	100.1	100.1	100.1	100.8	99.8	99.81	100.1	100.9	101.5	100	100.7	100.4	99.7	100.5	101.5	100.3	100.8	101.3	100.5	101.5	101.4	98.8	100.8	101	99.2	101.3	102.2	101	101.6	101.2	100.7	101.8	101.7	101.6	102.2	100.8	101.1	101.4	101.4	101.8	101.5	100.9
2	99.7	100.3	98.9	100.3	100	99.9	100.7	101.3	101.1	102	100.5	100.8	100.7	99.8	102	102.3	100.8	100.9	101.3	101.7	101	101.3	100.1	101.1	99.9	101	102.1	102.2	100.6	101.6	101	102.5	102.1	102.9	102	103.2	100.6	101.6	101.8	100.9	100.1	102.5
3	99.8	100.2	100.8	99.8	100.1	100.4	100	100	101.4	102.3	100.6	101.1	97.7	100.7	100.5	100.1	101.8	100.1	101.6	100.8	102.7	103.9	104.6	103.4	100.3	101.4	101.2	99.7	101.9	102.4	102.8	101.4	102.3	102.9	102.3	103.2	100.5	100.8	101.2	100.6	102.1	102.1
4	100.2	100.2	100.8	100.3	100.2	100.3	101.4	100.5	103.2	99.6	101.2	103.2	101.4	99.5	100.4	99.6	100.2	100.2	103	99.1	105.5	100	102.8	102.5	101.7	101	101.3	100.4	101.2	101	104.7	101.3	104.7	101.2	102.1	104.4	102.8	100.6	102.8	100.7	100.3	100.8
5	101	101.3	99.9	99.6	99.8	100.7	102	101.1	100.9	100.5	100.8	102.5	100.7	100.2	99.5	101.1	99.3	101.1	100.6	100.5	99.4	102.3	102.7	102.2	99.9	100.5	99.9	100.8	100.3	101.6	99.9	101.8	101	101.4	102.2	102.4	102.2	101.3	101.3	101.1	101	102.1
6	101.3	100.6	99.7	102	100.4	100.1	100.5	102.2	100.9	101.7	102.8	101.7	100	101.2	100.3	101	100.5	101.4	100.3	101.7	101.3	102.8	104.2	102.3	98.7	101	99.7	101.7	101.5	102.2	102.1	99.3	101.8	100.9	101.2	101.7	100.6	101	101.7	101.4	101.7	101.4
7	99	101.1	99.7	100.3	102.2	100.3	98.2	98.4	99.3	102.2	101.7	103.2	99	97.8	99	100.5	102.4	101.4	98	101.8	100.3	104.2	104	104.5	98.8	99.1	100.8	100.9	102.8	101.5	98.9	101.8	100.4	103.2	103.3	103.5	98.6	100.2	101.2	101.4	102.4	101.9

## Sheet: Fig. 3B
Env+ BMem (% B cells)
Week	Group 1						Group 2						Group 3						Group 4						Group 5						Group 6						Group 7
10	0.0066	0.00718	0.00336	0.0023	0.00386	0.00986	0.00694	0.011	0.00323	0.00637	0.00786	0.00101	0.00463	0.0035	0.00421	0.01	0.00967	0.01	0.00543	0.00677	0.014	0.00439	0.00859	0.00658	0.006	0.00532	0.00831	0.00537	0.00272	0.00133	0.0051	0.00608	0.00792	0.01	0.00576	0.00916	0.00621	0.00503	0.00221	0.00567	0.00334	0.00121
12	0.17	0.096	0.29	0.057	0.18	0.46	0.4	0.38	0.017	0.21	0.26	0.038	0.26	0.32	0.64	0.44	0.67	0.81	1.55	0.57	1.01	1.11	2.48	0.52	0.049	0.36	0.79	0.23	0.82	0.12	3.46	0.72	0.26	1.21	0.85	1	0.25	0.093	0.69	0.25	1.35	0.2
16	0.027	0.03	0.035	0.011	0.051	0.12	0.084	0.07	0.00294	0.026	0.036	0.0067	0.023	0.041	0.071	0.051	0.13	0.11	0.21	0.16	0.078	0.079	0.27	0.06	0.014	0.054	0.19	0.03	0.2	0.02	0.55	0.18	0.064	0.32	0.093	0.12	0.057	0.028	0.16	0.052	0.41	0.036
24	0.011	0.022	0.027	0.00314	0.023	0.06	0.031	0.035	0.00152	0.017	0.032	0.00949	0.019	0.018	0.016	0.032	0.057	0.056	0.08	0.1	0.034	0.024	0.1	0.042	0.00826	0.025	0.087	0.016	0.039	0.015	0.16	0.061	0.034	0.11	0.037	0.044	0.025	0.012	0.044	0.023	0.14	0.01
26	0.21	0.26	0.72	0.14	0.26	0.64	0.27	1.41	0.063	0.55	0.36	0.097	0.36	0.36	0.64	1.2	0.43	1.37	0.8	0.59	0.62	0.84	1.92	0.44	0.074	0.35	1.16	0.26	1.18	0.23	3.26	0.69	0.24	1.38	1.3	0.98	0.25	0.28	1.87	0.35	3.07	0.81
30	0.078	0.049	0.11	0.017	0.1	0.33	0.063	0.19	0.00728	0.11	0.059	0.02	0.055	0.039	0.058	0.22	0.13	0.3	0.18	0.16	0.11	0.11	0.31	0.069	0.024	0.074	0.33	0.062	0.44	0.072	0.36	0.14	0.057	0.4	0.23	0.19	0.062	0.054	0.43	0.038	1.46	0.17

## Sheet: Fig. 3C
Env+ BMem (% B cells)
Week	Group 1						Group 2						Group 3						Group 4						Group 5						Group 6						Group 7
12	0.17	0.096	0.29	0.057	0.18	0.46	0.4	0.38	0.017	0.21	0.26	0.038	0.26	0.32	0.64	0.44	0.67	0.81	1.55	0.57	1.01	1.11	2.48	0.52	0.049	0.36	0.79	0.23	0.82	0.12	3.46	0.72	0.26	1.21	0.85	1	0.25	0.093	0.69	0.25	1.35	0.2

## Sheet: Fig. 3D
Env+ BMem (% B cells)
Week	Group 1						Group 2						Group 3						Group 4						Group 5						Group 6						Group 7
26	0.21	0.26	0.72	0.14	0.26	0.64	0.27	1.41	0.063	0.55	0.36	0.097	0.36	0.36	0.64	1.2	0.43	1.37	0.8	0.59	0.62	0.84	1.92	0.44	0.074	0.35	1.16	0.26	1.18	0.23	3.26	0.69	0.24	1.38	1.3	0.98	0.25	0.28	1.87	0.35	3.07	0.81

[truncated: 71 more sheets: Fig. 3E, Fig. 3F, Fig. 3G, Fig. 3I, Fig. 3K, Fig. 3L, Fig. 3M, Fig. 3N, Fig. 3O, Fig. 4A, Fig. 4B, Fig. 4C, Fig. 4D, Fig. 4E, Fig 4F, Fig. 4G, Fig. 4H, Fig. 5B, Fig. 5C, Fig. 5E …]
